# Supplementary material for: Use of Preliminary Exposure Reduction Practices or Laundering to Mitigate Polycyclic Aromatic Hydrocarbon Contamination on Firefighter Personal Protective Equipment Ensembles
Source: Int J Environ Res Public Health. 2023 Jan 24;20(3):2108. doi: 10.3390/ijerph20032108 (PMC9916157; doi:10.3390/ijerph20032108)
Supplement: Supplementary file 1 [file ijerph-20-02108-s001.zip]

Archive with 1 entries (1 files):
- ijerph-2132611-supplementary.pdf
